# Supplementary material for: Does epigenetic polymorphism contribute to phenotypic variances in Jatropha curcas L.?
Source: BMC Plant Biol. 2010 Nov 23;10:259. doi: 10.1186/1471-2229-10-259 (PMC3017842; doi:10.1186/1471-2229-10-259)
Supplement: Additional file 1 — Details of primers for the study. Primer ID and sequences [file 1471-2229-10-259-S1.XLS]

## Sheet: primers
Additional file 1: Details of primers for this study
1. fAFLP primers
Primer ID	EcoR I selective primer sequence
E1	GACTGCGTACCAATTCACT
E2	GACTGCGTACCAATTCACA
E3	GACTGCGTACCAATTCAAC
E4	GACTGCGTACCAATTCACC
E5	GACTGCGTACCAATTCAGC
E6	GACTGCGTACCAATTCAAG
E7	GACTGCGTACCAATTCAGG
E8	GACTGCGTACCAATTCACG
Primer ID	Mse I selective primer sequence
A	GACGATGAGTCCTGAGTAACAA
B	GACGATGAGTCCTGAGTAACAC
C	GACGATGAGTCCTGAGTAACAG
D	GACGATGAGTCCTGAGTAACAT
E	GACGATGAGTCCTGAGTAACTA
F	GACGATGAGTCCTGAGTAACTC
G	GACGATGAGTCCTGAGTAACTG
H	GACGATGAGTCCTGAGTAACTT
2. MfAFLP primers
Primer ID	Msp I/Hpa II selective primer sequence
HM1	GATGAGTCTAGAACGGTTT
HM2	GATGAGTCTAGAACGGTTA
HM3	GATGAGTCTAGAACGGTTC
HM5	GATGAGTCTAGAACGGTAT
HM8	GATGAGTCTAGAACGGTAG
HM9	GATGAGTCTAGAACGGTCT
HM10	GATGAGTCTAGAACGGTCA
HM11	GATGAGTCTAGAACGGTCC
HM12	GATGAGTCTAGAACGGTCG
3. Primer pairs for epigenetic diversity analysis
E1HM1	E2HM10
E1HM2	E2HM11
E1HM5	E4HM1
E1HM9	E4HM3
E2HM5	E4HM5
E2HM8	E4HM9
E2HM9	E4HM12
4. Bisulphite sequencing primers
Primer ID	sequence
E1H5-486up-BIS-86f	AAGAATATATTTTTATGTYGGT
E1H5-486up-BIS-577r	TTTACTATTTCTCAAACACRT
